# Supplementary material for: A Brain Endothelial Cell Caveolin-1/CXCL10 Axis Promotes T Cell Transcellular Migration Across the Blood-Brain Barrier
Source: ASN Neuro. 2025 Mar 10;17(1):2472070. doi: 10.1080/17590914.2025.2472070 (PMC12047051; doi:10.1080/17590914.2025.2472070)
Supplement: CXCL10 manuscript supplementary statistical information V2.xlsx [file TASN_A_2472070_SM8531.xlsx]

## Sheet: Figure 1E
Figure 1E
	Veh			CXCL10
WT	23.08	28.57	15.38	71.43	61.9	68.42
CXCR3 KO	25	13.89	14.29	38.89	25.93	7.69
Two-way ANOVA	Ordinary
Alpha	0.05
Source of Variation	% of total variation	P value	P value summary	Significant?
Interaction	20.18	0.0076	**	Yes
Row Factor	31.03	0.0023	**	Yes
Column Factor	35.96	0.0015	**	Yes
ANOVA table	SS	DF	MS	F (DFn, DFd)	P value
Interaction	1110	1	1110	F (1, 8) = 12.57	P=0.0076
Row Factor	1706	1	1706	F (1, 8) = 19.33	P=0.0023
Column Factor	1978	1	1978	F (1, 8) = 22.41	P=0.0015
Residual	706.1	8	88.26
Multiple comparisons: Compare cell means with others in its row and its column
Number of families	4
Number of comparisons per row family	1
Number of comparisons per column family	1
Alpha	0.05
Uncorrected Fisher's LSD	Mean Diff.	95.00% CI of diff.	Below threshold?	Summary	Individual P Value
WT
Veh vs. CXCL10	-44.91	-62.60 to -27.22	Yes	***	0.0004
CXCR3 KO
Veh vs. CXCL10	-6.443	-24.13 to 11.25	No	ns	0.4253
Veh
WT vs. CXCR3 KO	4.617	-13.07 to 22.31	No	ns	0.5639
CXCL10
WT vs. CXCR3 KO	43.08	25.39 to 60.77	Yes	***	0.0005
Test details	Mean 1	Mean 2	Mean Diff.	SE of diff.	N1	N2	t	DF
WT
Veh vs. CXCL10	22.34	67.25	-44.91	7.671	3	3	5.854	8
CXCR3 KO
Veh vs. CXCL10	17.73	24.17	-6.443	7.671	3	3	0.84	8
Veh
WT vs. CXCR3 KO	22.34	17.73	4.617	7.671	3	3	0.6019	8
CXCL10
WT vs. CXCR3 KO	67.25	24.17	43.08	7.671	3	3	5.616	8

## Sheet: Figure 1G
	Vehicle			CXCL10
WT BEC	21.67	33.33	35.56	56.67	55.33	53
CXCR3 KO	36.34	33	37.5	55.33	51.43	49.17
Two-way ANOVA	Ordinary
Alpha	0.05
Source of Variation	% of total variation	P value	P value summary	Significant?
Interaction	3.623	0.1279	ns	No
Row Factor	0.2931	0.642	ns	No
Column Factor	86.04	<0.0001	****	Yes
ANOVA table	SS	DF	MS	F (DFn, DFd)	P value
Interaction	53.55	1	53.55	F (1, 8) = 2.885	P=0.1279
Row Factor	4.332	1	4.332	F (1, 8) = 0.2333	P=0.6420
Column Factor	1272	1	1272	F (1, 8) = 68.50	P<0.0001
Residual	148.5	8	18.57
Compare cell means with others in its row and its column
Number of families	4
Number of comparisons per row family	1
Number of comparisons per column family	1
Alpha	0.05
Uncorrected Fisher's LSD	Mean Diff.	95.00% CI of diff.	Below threshold?	Summary	Individual P Value
WT BEC
Vehicle vs. CXCL10	-24.81	-32.93 to -16.70	Yes	***	0.0001
CXCR3 KO
Vehicle vs. CXCL10	-16.36	-24.48 to -8.251	Yes	**	0.0016
Vehicle
WT BEC vs. CXCR3 KO	-5.427	-13.54 to 2.686	No	ns	0.1615
CXCL10
WT BEC vs. CXCR3 KO	3.023	-5.089 to 11.14	No	ns	0.4151
Test details	Mean 1	Mean 2	Mean Diff.	SE of diff.	N1	N2	t	DF
WT BEC
Vehicle vs. CXCL10	30.19	55	-24.81	3.518	3	3	7.053	8
CXCR3 KO
Vehicle vs. CXCL10	35.61	51.98	-16.36	3.518	3	3	4.651	8
Vehicle
WT BEC vs. CXCR3 KO	30.19	35.61	-5.427	3.518	3	3	1.543	8
CXCL10
WT BEC vs. CXCR3 KO	55	51.98	3.023	3.518	3	3	0.8594	8

## Sheet: Figure 1I
	Veh			CXCL10
WT	28.1567	18.31	12.3133	48.3	38.22	37.5933
Cav1 KO	21.17	14.13	16.6333	27.0733	22.0533	9.38
Table Analyzed	Cav1 KO transmigration % trans means
Two-way ANOVA	Ordinary
Alpha	0.05
Source of Variation	% of total variation	P value	P value summary	Significant?
Interaction	18.59	0.0416	*	Yes
Row Factor	28.26	0.0174	*	Yes
Column Factor	27.83	0.018	*	Yes
ANOVA table	SS	DF	MS	F (DFn, DFd)	P value
Interaction	287.7	1	287.7	F (1, 8) = 5.873	P=0.0416
Row Factor	437.5	1	437.5	F (1, 8) = 8.929	P=0.0174
Column Factor	430.9	1	430.9	F (1, 8) = 8.795	P=0.0180
Residual	391.9	8	48.99
Compare cell means with others in its row and its column
Number of families	4
Number of comparisons per row family	1
Number of comparisons per column family	1
Alpha	0.05
Uncorrected Fisher's LSD	Mean Diff.	95.00% CI of diff.	Below threshold?	Summary	Individual P Value
WT
Veh vs. CXCL10	-21.78	-34.96 to -8.599	Yes	**	0.0052
Cav1 KO
Veh vs. CXCL10	-2.191	-15.37 to 10.99	No	ns	0.7114
Veh
WT vs. Cav1 KO	2.282	-10.90 to 15.46	No	ns	0.7001
CXCL10
WT vs. Cav1 KO	21.87	8.690 to 35.05	Yes	**	0.005
Test details	Mean 1	Mean 2	Mean Diff.	SE of diff.	N1	N2	t	DF
WT
Veh vs. CXCL10	19.59	41.37	-21.78	5.715	3	3	3.811	8
Cav1 KO
Veh vs. CXCL10	17.31	19.5	-2.191	5.715	3	3	0.3834	8
Veh
WT vs. Cav1 KO	19.59	17.31	2.282	5.715	3	3	0.3993	8
CXCL10
WT vs. Cav1 KO	41.37	19.5	21.87	5.715	3	3	3.827	8

## Sheet: Figure 1K
	Veh			CXCL10
Veh	29.8133	33.79	30.0633	62.2233	57.84	63.2567
MBCD	46.665	39.1833	31.2033	41.11	41.2767	22.3233
Table Analyzed	Data 10
Two-way ANOVA	Ordinary
Alpha	0.05
Source of Variation	% of total variation	P value	P value summary	Significant?
Interaction	43.29	0.0028	**	Yes
Row Factor	12.69	0.0503	ns	No
Column Factor	24.87	0.0122	*	Yes
ANOVA table	SS	DF	MS	F (DFn, DFd)	P value
Interaction	866.9	1	866.9	F (1, 8) = 18.09	P=0.0028
Row Factor	254.2	1	254.2	F (1, 8) = 5.303	P=0.0503
Column Factor	498.1	1	498.1	F (1, 8) = 10.39	P=0.0122
Residual	383.4	8	47.93
Compare cell means with others in its row and its column
Number of families	4
Number of comparisons per row family	1
Number of comparisons per column family	1
Alpha	0.05
Uncorrected Fisher's LSD	Mean Diff.	95.00% CI of diff.	Below threshold?	Summary	Individual P Value
Veh
Veh vs. CXCL10	-29.88	-42.92 to -16.85	Yes	***	0.0007
MBCD
Veh vs. CXCL10	4.114	-8.921 to 17.15	No	ns	0.4875
Veh
Veh vs. MBCD	-7.795	-20.83 to 5.240	No	ns	0.2052
CXCL10
Veh vs. MBCD	26.2	13.17 to 39.24	Yes	**	0.0017
Test details	Mean 1	Mean 2	Mean Diff.	SE of diff.	N1	N2	t	DF
Veh
Veh vs. CXCL10	31.22	61.11	-29.88	5.653	3	3	5.287	8
MBCD
Veh vs. CXCL10	39.02	34.9	4.114	5.653	3	3	0.7278	8
Veh
Veh vs. MBCD	31.22	39.02	-7.795	5.653	3	3	1.379	8
CXCL10
Veh vs. MBCD	61.11	34.9	26.2	5.653	3	3	4.636	8

## Sheet: Figure 2E
	Vehicle			IFNg
WT BEC	17.5	30.444	22.25	82	75	71.625
KO BEC	32.333	32.857	21.833	14.375	29.25	35.429
Two-way ANOVA	Ordinary
Alpha	0.05
Source of Variation	% of total variation	P value	P value summary	Significant?
Interaction	37.73	0.0002	***	Yes
Row Factor	24.01	0.0009	***	Yes
Column Factor	30.85	0.0004	***	Yes
ANOVA table	SS	DF	MS	F (DFn, DFd)	P value
Interaction	2307	1	2307	F (1, 8) = 40.72	P=0.0002
Row Factor	1468	1	1468	F (1, 8) = 25.91	P=0.0009
Column Factor	1887	1	1887	F (1, 8) = 33.29	P=0.0004
Residual	453.4	8	56.67
Compare cell means with others in its row and its column
Number of families	4
Number of comparisons per row family	1
Number of comparisons per column family	1
Alpha	0.05
Uncorrected Fisher's LSD	Mean Diff.	95.00% CI of diff.	Below threshold?	Summary	Individual P Value
WT BEC
Vehicle vs. IFNg	-52.81	-66.98 to -38.64	Yes	****	<0.0001
KO BEC
Vehicle vs. IFNg	2.656	-11.52 to 16.83	No	ns	0.677
Vehicle
WT BEC vs. KO BEC	-5.61	-19.78 to 8.564	No	ns	0.3881
IFNg
WT BEC vs. KO BEC	49.86	35.68 to 64.03	Yes	****	<0.0001
Test details	Mean 1	Mean 2	Mean Diff.	SE of diff.	N1	N2	t	DF
WT BEC
Vehicle vs. IFNg	23.4	76.21	-52.81	6.146	3	3	8.592	8
KO BEC
Vehicle vs. IFNg	29.01	26.35	2.656	6.146	3	3	0.4322	8
Vehicle
WT BEC vs. KO BEC	23.4	29.01	-5.61	6.146	3	3	0.9127	8
IFNg
WT BEC vs. KO BEC	76.21	26.35	49.86	6.146	3	3	8.111	8

## Sheet: Figure 2F
	VEH			IFNg
WT BEC	2.47041	6.80354	2.16645	17.0122	13.8052	28.2994
KO BEC	4.73907	7.95405	2.39872	3.96667	2.01621	1.00064
Two-way ANOVA	Ordinary
Alpha	0.05
Source of Variation	% of total variation	P value	P value summary	Significant?
Interaction	35.28	0.0058	**	Yes
Row Factor	26.64	0.0119	*	Yes
Column Factor	17.75	0.0296	*	Yes
ANOVA table	SS	DF	MS	F (DFn, DFd)	P value
Interaction	259.3	1	259.3	F (1, 8) = 13.88	P=0.0058
Row Factor	195.9	1	195.9	F (1, 8) = 10.48	P=0.0119
Column Factor	130.5	1	130.5	F (1, 8) = 6.983	P=0.0296
Residual	149.5	8	18.69
Compare cell means with others in its row and its column
Number of families	4
Number of comparisons per row family	1
Number of comparisons per column family	1
Alpha	0.05
Uncorrected Fisher's LSD	Mean Diff.	95.00% CI of diff.	Below threshold?	Summary	Individual P Value
WT BEC
Vehicle vs. IFNg	-15.89	-24.03 to -7.753	Yes	**	0.002
KO BEC
Vehicle vs. IFNg	2.703	-5.436 to 10.84	No	ns	0.4658
Vehicle
WT BEC vs. KO BEC	-1.217	-9.356 to 6.922	No	ns	0.7391
IFNg
WT BEC vs. KO BEC	17.38	9.239 to 25.52	Yes	**	0.0012
Test details	Mean 1	Mean 2	Mean Diff.	SE of diff.	N1	N2	t	DF
WT BEC
Vehicle vs. IFNg	3.813	19.71	-15.89	3.529	3	3	4.503	8
KO BEC
Vehicle vs. IFNg	5.031	2.328	2.703	3.529	3	3	0.7658	8
Vehicle
WT BEC vs. KO BEC	3.813	5.031	-1.217	3.529	3	3	0.3449	8
IFNg
WT BEC vs. KO BEC	19.71	2.328	17.38	3.529	3	3	4.924	8

## Sheet: Figure 2G
	VEH				IFNg
WT	17	0.07518	0	0.3238	65.898	74.014	95.69	121.608	units are ng/uL/ug RNA
Cav1KO	5.81	5.35836	11.318	10.9795	84.744	75.076	122.388	112.292
Two-way ANOVA	Ordinary
Alpha	0.05
Source of Variation	% of total variation	P value	P value summary	Significant?
Interaction	0.08156	0.7649	ns	No
Row Factor	0.5155	0.4567	ns	No
Column Factor	88.95	<0.0001	****	Yes
ANOVA table	SS	DF	MS	F (DFn, DFd)	P value
Interaction	28.15	1	28.15	F (1, 12) = 0.09360	P=0.7649
Row Factor	177.9	1	177.9	F (1, 12) = 0.5916	P=0.4567
Column Factor	30699	1	30699	F (1, 12) = 102.1	P<0.0001
Residual	3609	12	300.8
Compare cell means with others in its row and its column
Number of families	4
Number of comparisons per row family	1
Number of comparisons per column family	1
Alpha	0.05
Uncorrected Fisher's LSD	Mean Diff.	95.00% CI of diff.	Below threshold?	Summary	Individual P Value
WT
Vehicle vs. IFN-y	-84.95	-111.7 to -58.23	Yes	****	<0.0001
Cav-1-/-
Vehicle vs. IFN-y	-90.26	-117.0 to -63.54	Yes	****	<0.0001
Vehicle
WT vs. Cav-1-/-	-4.017	-30.74 to 22.70	No	ns	0.7489
IFN-y
WT vs. Cav-1-/-	-9.323	-36.04 to 17.40	No	ns	0.4618
Test details	Mean 1	Mean 2	Mean Diff.	SE of diff.	N1	N2	t	DF
WT
Vehicle vs. IFN-y	4.35	89.3	-84.95	12.26	4	4	6.928	12
Cav-1-/-
Vehicle vs. IFN-y	8.366	98.63	-90.26	12.26	4	4	7.36	12
Vehicle
WT vs. Cav-1-/-	4.35	8.366	-4.017	12.26	4	4	0.3275	12
IFN-y
WT vs. Cav-1-/-	89.3	98.63	-9.323	12.26	4	4	0.7602	12

## Sheet: Figure 2H
Figure 2H
	Vehicle										IFNg
WT	1.90275	1.18773	0.605631	0.535253	0.849397	1.60081					421.399	485.862	188.607	1155.96	1837.15	2108.98
Cav1 KO	1.8134	0.372327	2.61296	1.72226	2.45601						248.717	443.232	2262.76	1088.81	2820.02
Transformed to log scale:
	Vehicle										IFNg
WT	0.279382	0.0747177	-0.217792	-0.271441	-0.0708893	0.20434					2.62469	2.68651	2.27556	3.06294	3.26415	3.32407
Cav1 KO	0.258495	-0.429075	0.417132	0.236098	0.390229						2.39571	2.64663	3.35464	3.03695	3.45025
Source of Variation	% of total variation	P value	P value summary	Significant?
Interaction	0.01466	0.8227	ns	No
Row Factor	0.2258	0.3841	ns	No
Column Factor	93.66	<0.0001	****	Yes
ANOVA table	SS (Type III)	DF	MS	F (DFn, DFd)	P value
Interaction	0.006876	1	0.006876	F (1, 18) = 0.05167	P=0.8227
Row Factor	0.1059	1	0.1059	F (1, 18) = 0.7960	P=0.3841
Column Factor	43.92	1	43.92	F (1, 18) = 330.1	P<0.0001
Residual	2.395	18	0.1331
Compare cell means with others in its row and its column
Number of families	4
Number of comparisons per row family	1
Number of comparisons per column family	1
Alpha	0.05
Uncorrected Fisher's LSD	Predicted (LS) mean diff.	95.00% CI of diff.	Below threshold?	Summary	Individual P Value
WT
Vehicle vs. IFNg	-2.873	-3.316 to -2.431	Yes	****	<0.0001
Cav1 KO
Vehicle vs. IFNg	-2.802	-3.287 to -2.318	Yes	****	<0.0001
Vehicle
WT vs. Cav1 KO	-0.1749	-0.6389 to 0.2892	No	ns	0.4389
IFNg
WT vs. Cav1 KO	-0.1038	-0.5679 to 0.3602	No	ns	0.6439
Test details	Predicted (LS) mean 1	Predicted (LS) mean 2	Predicted (LS) mean diff.	SE of diff.	N1	N2	t	DF
WT
Vehicle vs. IFNg	-0.0002805	2.873	-2.873	0.2106	6	6	13.64	18
Cav1 KO
Vehicle vs. IFNg	0.1746	2.977	-2.802	0.2307	5	5	12.15	18
Vehicle
WT vs. Cav1 KO	-0.0002805	0.1746	-0.1749	0.2209	6	5	0.7916	18
IFNg
WT vs. Cav1 KO	2.873	2.977	-0.1038	0.2209	6	5	0.4701	18

## Sheet: Figure 2K
WT per experiment	KO per experiment
37.5763	18.4281
40.724	14.5291
29.212	11.585
23.13	7.58594
Table Analyzed	% Area (per biologic replicate)
Column B	KO per experiment
vs.	vs.
Column A	WT per experiment
Unpaired t test
P value	0.0053
P value summary	**
Significantly different (P < 0.05)?	Yes
One- or two-tailed P value?	Two-tailed
t, df	t=4.258, df=6
How big is the difference?
Mean of column A	32.66
Mean of column B	13.03
Difference between means (B - A) ± SEM	-19.63 ± 4.610
95% confidence interval	-30.91 to -8.348
R squared (eta squared)	0.7513
F test to compare variances
F, DFn, Dfd	3.041, 3, 3
P value	0.3855
P value summary	ns
Significantly different (P < 0.05)?	No
Data analyzed
Sample size, column A	4
Sample size, column B	4

## Sheet: Figure 2L
means of each experiment
	WT			Cav1 KO
unstimulated	28.2	18.3	12.3	21.2	14.1	16.6
+IFNg, sup retained	50	75	50	31.3	26	29.1
+IFNg, sup removed	50.4	53.1	61.6	29.4	20	30
+recomb CXCL10	57.9	53.2	60.4	13.3	13.3	25
Table Analyzed	Avgs
Two-way ANOVA	Ordinary
Alpha	0.05
Source of Variation	% of total variation	P value	P value summary	Significant?
Interaction	14.34	0.0025	**	Yes
Treatment	28.59	<0.0001	****	Yes
Genotype	46.74	<0.0001	****	Yes
ANOVA table	SS	DF	MS	F (DFn, DFd)	P value
Interaction	1159	3	386.3	F (3, 16) = 7.402	P=0.0025
Treatment	2311	3	770.2	F (3, 16) = 14.76	P<0.0001
Genotype	3778	1	3778	F (1, 16) = 72.39	P<0.0001
Residual	834.9	16	52.18
Difference between column means
Mean of WT	47.53
Mean of Cav1 KO	22.44
Difference between means	25.09
SE of difference	2.949
95% CI of difference	18.84 to 31.34
Data summary
Number of columns (Genotype)	2
Number of rows (Treatment)	4
Number of values	24
Compare cell means with others in its row and its column
Number of families	6
Number of comparisons per row family	1
Number of comparisons per column family	6
Alpha	0.05
Šídák's multiple comparisons test	Mean Diff.	95.00% CI of diff.	Below threshold?	Summary	Adjusted P Value
unstimulated
WT vs. Cav1 KO	2.3	-10.20 to 14.80	No	ns	0.7017
+IFNg, sup retained
WT vs. Cav1 KO	29.53	17.03 to 42.04	Yes	***	0.0001
+IFNg, sup removed
WT vs. Cav1 KO	28.57	16.06 to 41.07	Yes	***	0.0002
+recomb CXCL10
WT vs. Cav1 KO	39.97	27.46 to 52.47	Yes	****	<0.0001
WT
unstimulated vs. +IFNg, sup retained	-38.73	-56.42 to -21.05	Yes	****	<0.0001
unstimulated vs. +IFNg, sup removed	-35.43	-53.12 to -17.75	Yes	***	0.0001
unstimulated vs. +recomb CXCL10	-37.57	-55.25 to -19.88	Yes	****	<0.0001
+IFNg, sup retained vs. +IFNg, sup removed	3.3	-14.38 to 20.98	No	ns	0.9948
+IFNg, sup retained vs. +recomb CXCL10	1.167	-16.52 to 18.85	No	ns	>0.9999
+IFNg, sup removed vs. +recomb CXCL10	-2.133	-19.82 to 15.55	No	ns	0.9995
Cav1 KO
unstimulated vs. +IFNg, sup retained	-11.5	-29.18 to 6.184	No	ns	0.3486
unstimulated vs. +IFNg, sup removed	-9.167	-26.85 to 8.517	No	ns	0.5946
unstimulated vs. +recomb CXCL10	0.1	-17.58 to 17.78	No	ns	>0.9999
+IFNg, sup retained vs. +IFNg, sup removed	2.333	-15.35 to 20.02	No	ns	0.9992
+IFNg, sup retained vs. +recomb CXCL10	11.6	-6.084 to 29.28	No	ns	0.3396
+IFNg, sup removed vs. +recomb CXCL10	9.267	-8.417 to 26.95	No	ns	0.5832
Test details	Mean 1	Mean 2	Mean Diff.	SE of diff.	N1	N2	t	DF
unstimulated
WT vs. Cav1 KO	19.6	17.3	2.3	5.898	3	3	0.3899	16
+IFNg, sup retained
WT vs. Cav1 KO	58.33	28.8	29.53	5.898	3	3	5.007	16
+IFNg, sup removed
WT vs. Cav1 KO	55.03	26.47	28.57	5.898	3	3	4.843	16
+recomb CXCL10
WT vs. Cav1 KO	57.17	17.2	39.97	5.898	3	3	6.776	16
WT
unstimulated vs. +IFNg, sup retained	19.6	58.33	-38.73	5.898	3	3	6.567	16
unstimulated vs. +IFNg, sup removed	19.6	55.03	-35.43	5.898	3	3	6.007	16
unstimulated vs. +recomb CXCL10	19.6	57.17	-37.57	5.898	3	3	6.369	16
+IFNg, sup retained vs. +IFNg, sup removed	58.33	55.03	3.3	5.898	3	3	0.5595	16
+IFNg, sup retained vs. +recomb CXCL10	58.33	57.17	1.167	5.898	3	3	0.1978	16
+IFNg, sup removed vs. +recomb CXCL10	55.03	57.17	-2.133	5.898	3	3	0.3617	16
Cav1 KO
unstimulated vs. +IFNg, sup retained	17.3	28.8	-11.5	5.898	3	3	1.95	16
unstimulated vs. +IFNg, sup removed	17.3	26.47	-9.167	5.898	3	3	1.554	16
unstimulated vs. +recomb CXCL10	17.3	17.2	0.1	5.898	3	3	0.01695	16
+IFNg, sup retained vs. +IFNg, sup removed	28.8	26.47	2.333	5.898	3	3	0.3956	16
+IFNg, sup retained vs. +recomb CXCL10	28.8	17.2	11.6	5.898	3	3	1.967	16
+IFNg, sup removed vs. +recomb CXCL10	26.47	17.2	9.267	5.898	3	3	1.571	16

[truncated: 23 more sheets: Figure 3B, Figure 3D, Figure S2A, Figure S2B, Figure S2C, Figure S2D, Figure S2E, Figure S3B, Figure S4A, Figure S4B, Figure S4C, Figure S4D, Figure S4E, Figure S4F, Figure S4G, Figure S4H, Figure S4I, Figure S5B, Figure S5D, Figure S6C …]
